# Supplementary material for: The Microbial Opsin Homolog Sop1 is involved in Sclerotinia sclerotiorum Development and Environmental Stress Response
Source: Front Microbiol. 2016 Jan 7;6:1504. doi: 10.3389/fmicb.2015.01504 (PMC4703900; doi:10.3389/fmicb.2015.01504)
Supplement: Table S1 — Differentially expressed signaling genes identified by the DGE during different developmental stages of S. sclerotiorum compared with the vegetative growth stage. Red and green indicate significantly up-regulated and down-regulated gene expression, respectively. Blank cells without numbers indicate genes that were not detected in the DGE data or not differentially expressed during corresponding developmental stages. [file Table1.XLSX]

## Sheet: Sheet1
Table S1. The differentially expressed signaling genes identified by the DGE during different developmental stages of S. sclerotiorum compared with the vegetative growth stage
Categories	Function	Genes	log2Ratio (fold)
			Sclerotial development	Infection	Myceliogenic germination	Carpogenic germination	Apothecium formation
Receptors	GPCR,STE2 (pheromone receptor)	SS1G_10310
	GPCR,STE3 (pheromone receptor)	SS1G_07464
	GPCR,Git3, Git3_C	SS1G_08243		1.5331
	GPCR,Git3	SS1G_07511
	GPCR, secretin-like	SS1G_09369	1.69667	1.5331			1.63994
	GPCR, secretin-like	SS1G_14220
	GPCR, family 2-like	SS1G_08113
	GPCR, family 2-like	SS1G_11756				9.33985	8.74483
	GPCR,PQ-loop	SS1G_07709
	GPCR,PQ-loop	SS1G_03605
	GPCR,PQ-loop	SS1G_04557
	GPCR,PQ-loop	SS1G_01814				1.46962	1.8928
	Microbial opsin	SS1G_01614	12.3329	13.0818	17.7087	18.7378	18.0508
	Microbial opsin	SS1G_04339
	Cell wall integrity and stress response component	SS1G_07928		2.43089	2.97267	3.08479	3.58729
	High osmolarity signaling protein	SS1G_11424	1.10311		1.32681	1.82449
	High affinity ammonium permease	SS1G_06601
Heterotrimeric G protein subunits, regulatory proteins and other signal transducers	Gα subunit	SS1G_12343		1.53064
	Gα subunit	SS1G_10286
	Gα subunit	SS1G_07597
	Gβ subunit	SS1G_03482
	Gβ-like protein	SS1G_00900	-2.48954	-2.01875	-1.80699	-2.04088	-2.3097
	Gγ subunit	SS1G_12567
	Regulator of G protein (RGS)	SS1G_09971
	Regulator of G protein (RGS)	SS1G_12176
	Regulator of G protein (RGS)	SS1G_03881				1.71301
	Regulator of G protein (RGS)	SS1G_14426
	Regulator of G protein (RGS)	SS1G_01379
	Regulator of G protein (RGS)	SS1G_10234				2.37268
	Regulator of G protein (RGS)	SS1G_05421		8.79766	9.02237	10.0098
	Phosducin	SS1G_03480	2.40766	3.30713
	Phosducin	SS1G_09422				-1.02767	-1.46941
	Phosducin	SS1G_00429					1.50372
	Serine/threonine-protein kinase TOR2	SS1G_12947
	BMH1,2	SS1G_12921		2.17985
﻿Components of the cAMP cascade	Adenylate cyclase (AC)	SS1G_07715
	AC-associated protein	SS1G_13327
	PKA regulatory subunit	SS1G_10536
	PKA catalytic subunit	SS1G_13577					1.58869
	PKA catalytic subunit	SS1G_03171
	cAMP phosphodiesterase	SS1G_07412				3.07296
	cAMP phosphodiesterase	SS1G_12594
	cNMP-binding protein	SS1G_13049
	cNMP-binding protein	SS1G_05838		1.12485
	Sch9-like protein kinase	SS1G_01124		1.54641	1.42418
	CLK1-like protein kinase	SS1G_11231
	Ran1-like protein kinase	SS1G_06542				4.20615	3.69856
	Snf1-like protein kinase	SS1G_10426		1.39133		1.10527	2.36883
Monomeric GTPase modules (Ras and Rho family)	Ras-like GTPase	SS1G_13801	2.13972
	Ras-like GTPase	SS1G_03860
	Ras-like GTPase	SS1G_03294				2.31948
	Ras-like GTPase	SS1G_02097				-2.27218
	RasGAP protein	SS1G_12053		-1.66832			1.077
	RasGAP protein	SS1G_13541
	RasGAP protein	SS1G_11299
	RasGAP protein	SS1G_04989
	RasGEF protein	SS1G_12228
	RasGEF protein	SS1G_03113
	RasGEF protein	SS1G_10918	8.49185				8.74483
	RasGEF protein	SS1G_10502		1.87415		1.71301
	Rac-like GTPase	SS1G_13183
	Cdc42-like GTPase	SS1G_13726			1.40584	-2.16993
	Rho-like GTPase	SS1G_03867			-1.22636	-2.16728
	Rho-like GTPase	SS1G_06571		-11.4372			1.57696
	Rho-like GTPase	SS1G_02769		-1.61535	-1.42943	-1.92719	-1.7623
	Rho-like GTPase	SS1G_02182
	RhoGEF protein	SS1G_03178		-3.45943
	RhoGEF protein	SS1G_05721
	RhoGEF protein	SS1G_00697				3.38882
	RhoGEF protein	SS1G_13780/1
	RhoGEF protein	SS1G_04527
	RhoGEF protein	SS1G_04044				1.95183	2.05399
	﻿RhoGAP protein	SS1G_03088
	RhoGAP protein	SS1G_07736
	RhoGAP protein	SS1G_01323
	RhoGAP protein	SS1G_04496
	RhoGAP protein	SS1G_03990
	RhoGAP protein	SS1G_12350
	RhoGAP protein	SS1G_03234
	RhoGAP protein	SS1G_12768			2.69667
	RhoGDI protein	SS1G_08512
Histidine kinases and related proteins (two-component signal transduction)	Histidine kinase -group I	SS1G_11201
	Histidine kinase -group I	SS1G_10091	2.35107	2.73697	3.19479	2.43514	2.59637
	Histidine kinase -group I	SS1G_12461
	Histidine kinase -group I	SS1G_09016	1.94753			2.03625	5.07253
	Histidine kinase -group I	SS1G_01288				1.38821	2.60701
	Histidine kinase -group III	SS1G_12694
	Histidine kinase -group V	SS1G_05695
	Histidine kinase -group VI	SS1G_10260
	Histidine kinase -group VII	SS1G_04489
	Histidine kinase -group VIII	SS1G_13512				2.37828
	Histidine kinase -group VIII	SS1G_12828	2.19417
	Histidine kinase -group VIII	SS1G_02650
	Histidine kinase -group IX	SS1G_06305				1.24492
	Histidine kinase -group IX	SS1G_07900	8.49185	9.64746	9.32643		8.52356
	Histidine kinase -group X	SS1G_05712
	Histidine kinase -group XI	SS1G_13101				1.66614
	Histidine kinase -group XI	SS1G_06181					3.1425
	Histidine kinase -group XI	SS1G_07801
	Histidine kinase -group XI	SS1G_08636	8.71425	9.13955	9.02237	9.5812	8.84549
	Histidine kinase -group XI	SS1G_08302
	Response regulator	SS1G_03429	1.66025			1.68129
	Response regulator	SS1G_08085	3.41656		4.83332	4.04217	5.37651
	Response regulator	SS1G_11812
	His-phosphotransfer (HPt)	SS1G_10394
Primery kinases and Mitogen-activated protein kinase (MAPK) modules	p21-activated kinase (PAK)	SS1G_02450
	p21-activated kinase (PAK)	SS1G_00637
	MAPK	SS1G_11866
	﻿MAPKK	SS1G_10792	3.19417
	MAPKKK	SS1G_00606
	Scaffold protein	SS1G_03194			1.25027	1.2677
	MAPK	SS1G_07590	1.66634	2.72178	3.73296	2.01675	1.3844
	MAPKK	SS1G_14143			1.03699	1.68158
	MAPKKK	SS1G_06598
	MAPK	SS1G_05445				-3.00817	-2.94404
	MAPKK	SS1G_00059
	MAPKKK	SS1G_10983
	protein kinase activator	SS1G_08454
Ca2+-mediated signalling (including Ca2+-binding proteins, Ca2+-permeable channels, Ca2+ transporters and cation pumps)	Phospholipase C	SS1G_05754
	Phospholipase C	SS1G_03548				2.15501
	Protein kinase C	SS1G_14026
	Calmodulin (CaM)	SS1G_09670
	Calmodulin (CaM)	SS1G_01240			1.05651
	Calmodulin-like (plant)	SS1G_05131
	Calcineurin A (CNA)	SS1G_01788
	Calcineurin B (CNB)	SS1G_00214
	CN-regulated TF	SS1G_04676
	Regulator of calcineurin	SS1G_05345			-2.3208	-1.56636	-2.88435
	Neuronal Ca2+ sensor (NCS)	SS1G_01921
	Mechanosensitive ion channel	SS1G_01437
	Myosin regulatory light chain	SS1G_13945
	NADH dehydrogenase	SS1G_08382		-1.47055			-2.50158
	Actin cytoskeleton-protein	SS1G_01315					3.22588
	Protein of spindle pole body	SS1G_00342					2.17015
	No function predicted	SS1G_07304		-1.75882	-1.1922
	Mitochondrial carrier protein	SS1G_11574
	Mitochondrial carrier protein	SS1G_02257
	Penta-EF-hand protein	SS1G_02888	-8.46761
	Zinc finger, ZZ type	SS1G_12974
	Calpactin heavy chain	SS1G_06532	1.08549		1.05284	2.79955	1.54096
	Calreticulin/ calnexin	SS1G_04685
	Ca2+/CaM-dependent kinase	SS1G_10021
	Ca2+/CaM-dependent kinase	SS1G_11871	-1.10351			-1.56316	-1.27343
	Ca2+/CaM-dependent kinase	SS1G_00591		-1.67635	-1.15693
	Protein kinase	SS1G_06203	8.81378	8.59246		8.96867
	Protein kinase	SS1G_12333
	﻿Protein kinase	SS1G_04069
	RasGAP protein	SS1G_12053		-1.66832			1.077
	Myosin	SS1G_00204		-1.57629	-2.85039	-3.17428	-1.85039
	Myosin	SS1G_05662
	Ubiquitin-protein ligase	SS1G_00365
	Ca2+ channel protein	SS1G_00577
	Ca2+ channel protein	SS1G_01169
	Ca2+ channel protein	SS1G_08141			2.20224
	Ca2+/H+ antiporter	SS1G_12337		1.39123	1.84553	3.50534	1.48689
	Ca2+/H+ antiporter	SS1G_13308
	Ca2+/H+ antiporter	SS1G_00328		-3.60353		1.96181	2.02524
	Ca2+/H+ antiporter	SS1G_09474
	Ca2+/H+ antiporter	SS1G_01642/3
	Ca2+/H+ antiporter	SS1G_14108
	Ca2+/H+ antiporter	SS1G_09377		9.2854	8.93369	9.73809
	Ca2+/Na+ antiporter	SS1G_12741	1.29119				1.13136
	Ca2+/Na+ antiporter	SS1G_06268
	Ca2+-translocating ATPase	SS1G_12923				-1.74121	-1.52015
	Ca2+-translocating ATPase	SS1G_06668		1.24033	1.82472	3.46399	3.79918
	Ca2+-translocating ATPase	SS1G_06551
	Ca2+-translocating ATPase	SS1G_09885				-1.4828
	Carnitine acetyltransferase	SS1G_13339	-1.18177		-1.60826	-2.91542	-1.31611
Protein phosphatases	Protein phosphatase PP2A	SS1G_08489
	Protein phosphatase PP2A	SS1G_08513
	Protein phosphatase PP2B	SS1G_01788
	Protein phosphatase 1	SS1G_12553
	Protein phosphatase 5	SS1G_13212
	Protein phosphatase 6	SS1G_13474		-2.79518	1.15157
	Protein phosphatase X	SS1G_08420
	Protein phosphatase PP-Z	SS1G_02547				-1.69376	-3.01757
	Protein phosphatase 2C	SS1G_00528
	Protein phosphatase 2C	SS1G_10886		1.93042		1.17164	1.87451
	Protein phosphatase 2C	SS1G_08167
	Protein phosphatase 2C	SS1G_01633		1.27036			1.24851
	Protein phosphatase	SS1G_06950		2.11303		2.09025	2.97587
	Protein phosphatase	SS1G_07862
Targets	Transcriptional regulatory protein（TF）	SS1G_08195
	Transcriptional regulatory protein（TF）	SS1G_06124	3.27218
	similar to lactoylglutathione lyase	SS1G_09515	9.90689		9.45738	11.6613	10.7698
	Transcriptional regulatory protein（TF）	SS1G_05588
	Transcriptional regulatory protein（TF）	SS1G_01646
	Cu-dependent DNA-binding protein	SS1G_09554				8.5812	9.02514
	Transcriptional regulatory protein（TF）	SS1G_07355		1.16584	1.1812	2.26414	1.18389
	Transcriptional regulatory protein（TF）	SS1G_07136
